# Supplementary material for: Enhancing Kidney Transplant Outcomes: The Impact of Living Donor Programs
Source: J Pers Med. 2024 Apr 12;14(4):408. doi: 10.3390/jpm14040408 (PMC11051259; doi:10.3390/jpm14040408)
Supplement: Supplementary file 1 [file jpm-14-00408-s001.zip]

Archive with 1 entries (1 files):
- jpm-2933351-supplementary.pdf
